# Supplementary material for: Screening for Primordial RNA–Peptide Interactions Using High-Density Peptide Arrays
Source: Life (Basel). 2023 Mar 15;13(3):796. doi: 10.3390/life13030796 (PMC10053474; doi:10.3390/life13030796)
Supplement: Supplementary file 1 [file life-13-00796-s001.zip]

Archive with 1 entries (1 files):
- life-2247129-supplementary.pdf
